# Supplementary material for: Diversity of a Lactic Acid Bacterial Community during Fermentation of Gajami-Sikhae, a Traditional Korean Fermented Fish, as Determined by Matrix-Assisted Laser Desorption/Ionization Time-of-Flight Mass Spectrometry
Source: Foods. 2022 Mar 22;11(7):909. doi: 10.3390/foods11070909 (PMC8997922; doi:10.3390/foods11070909)
Supplement: Supplementary file 1 [file foods-11-00909-s001.zip]

Archive with 1 entries (1 files):
- foods-1626144-supplementary.pdf
